# Supplementary material for: Discovery of Hemilepistus elongatus Budde-Lund, 1885 (Isopoda, Oniscidea) in Iran: redescription and intraspecific character variability
Source: Zookeys. 2012 Mar 20;(176):13–22. doi: 10.3897/zookeys.176.2271 (PMC3335402; doi:10.3897/zookeys.176.2271)
Supplement: XML Treatment for Hemilepistus elongatus [file zookeys.176.2271-treatment1.xml]

<!DOCTYPE tp:taxon-treatment
  PUBLIC "-//TaxonX//DTD Taxonomic Treatment Publishing DTD v0 20100105//EN" "tax-treatment-NSO.dtd">
<tp:taxon-treatment xmlns:tp="http://www.plazi.org/taxpub"><tp:treatment-meta><mixed-citation publication-type="journal"><person-group><name><surname>Kashani</surname><given-names>Ghasem M.</given-names></name><name><surname>Sari</surname><given-names>Alireza</given-names></name></person-group><article-title>Discovery of 
                    <italic>Hemilepistus elongatus</italic> Budde-Lund, 1885 (Isopoda, Oniscidea) in Iran: redescription and intraspecific character variability</article-title><source>Zookeys</source><day>20</day><month>3</month><year>2012</year><volume>2012</volume><issue>176</issue><fpage>13</fpage><lpage>22</lpage><pub-id pub-id-type="doi">10.3897/zookeys.176.2271</pub-id></mixed-citation></tp:treatment-meta><tp:nomenclature><tp:taxon-name>
                            <tp:taxon-name-part taxon-name-part-type="genus">Hemilepistus</tp:taxon-name-part>
                            <tp:taxon-name-part taxon-name-part-type="species">elongatus</tp:taxon-name-part>
                            <object-id xmlns:xlink="http://www.w3.org/1999/xlink" xlink:type="simple">http://species-id.net/wiki/Hemilepistus_elongatus</object-id>
                        </tp:taxon-name><tp:taxon-authority>Budde-Lund, 1885</tp:taxon-authority><tp:nomenclature-citation-list><tp:nomenclature-citation><tp:taxon-name>Hemilepistus elongatus</tp:taxon-name><comment> Budde-Lund, 1885: 160.– Walter 1889: 1110.– <xref ref-type="bibr" rid="B14">Röder et al. 1996</xref>: 818.– Ziegler and Miller 1997:181.– Röder and Linsenmayr 1998: 57.– 1999: 349.– Jeppesen 2000:238.</comment></tp:nomenclature-citation><tp:nomenclature-citation><tp:taxon-name>Hemilepistus (Desertellio) elongatus</tp:taxon-name><comment><xref ref-type="bibr" rid="B2">Borutzky 1945</xref>:198.</comment></tp:nomenclature-citation><tp:nomenclature-citation><tp:taxon-name>Hemilepistus (Desertellio) elongatus transcaspius</tp:taxon-name><comment><xref ref-type="bibr" rid="B3">Borutzky 1955</xref>: 217.– 1961: 26</comment></tp:nomenclature-citation><tp:nomenclature-citation><tp:taxon-name>Desertellio elongatus</tp:taxon-name><comment> Röder et al., 1993: 339.</comment></tp:nomenclature-citation></tp:nomenclature-citation-list></tp:nomenclature><tp:treatment-sec sec-type="Material examined"><title>Material examined.</title><p><bold>Iran:</bold> Marand to Ghare-Ziaoddin, <named-content xmlns:xlink="http://www.w3.org/1999/xlink" content-type="dwc:verbatimCoordinates" xlink:type="simple">38˚35.5’N, 45˚15.7’E</named-content>, 8 November 2004, leg. A. Kazemi, one male and one female (ZUTC Iso.1080); Bilesavar to Parsabad, <named-content xmlns:xlink="http://www.w3.org/1999/xlink" content-type="dwc:verbatimCoordinates" xlink:type="simple">39°33.8'N, 47°56.7'E</named-content>, 16 June 2008, one male and one female (ZUTC Iso.1081); Tabriz to Khaje, <named-content xmlns:xlink="http://www.w3.org/1999/xlink" content-type="dwc:verbatimCoordinates" xlink:type="simple">38°08.7'N, 46°35.7'E</named-content>, 17 June 2008, one male and one female (ZUTC Iso.1082); Tabriz to Marand, <named-content xmlns:xlink="http://www.w3.org/1999/xlink" content-type="dwc:verbatimCoordinates" xlink:type="simple">38°14.9'N, 47°06.6'E</named-content>, 18 June 2008, one female (ZUTC Iso.1083); Poldasht to Makoo, <named-content xmlns:xlink="http://www.w3.org/1999/xlink" content-type="dwc:verbatimCoordinates" xlink:type="simple">39°17.0'N, 44°42.7'E</named-content>, 18 June 2008, one female (ZUTC Iso.1084); Urmia, Golmankhaneh port, <named-content xmlns:xlink="http://www.w3.org/1999/xlink" content-type="dwc:verbatimCoordinates" xlink:type="simple">37°35.7'N, 45°15.3'E</named-content>, 2 October 2008, one male and two females (ZUTC Iso.1085); Shahin-Dezh to Miandoab, <named-content xmlns:xlink="http://www.w3.org/1999/xlink" content-type="dwc:verbatimCoordinates" xlink:type="simple">36°52.5'N, 46°17.3'E</named-content>, 3 October 2008, two males and two females (ZUTC Iso.1086); Tabriz, Agh-Gonbad port, 17 June 2008, one female (ZUTC Iso.1087); Shirvan, <named-content xmlns:xlink="http://www.w3.org/1999/xlink" content-type="dwc:verbatimCoordinates" xlink:type="simple">37°25.1'N, 57°52.7'E</named-content>, 6 May 2008, one male (ZUTC Iso.1088); Abadeh to Semirom, <named-content xmlns:xlink="http://www.w3.org/1999/xlink" content-type="dwc:verbatimCoordinates" xlink:type="simple">31°05.8'N, 51°56.3'E</named-content>, 9 April 2008, one male and one female (ZUTC Iso.1089); Varamin, Pishva, <named-content xmlns:xlink="http://www.w3.org/1999/xlink" content-type="dwc:verbatimCoordinates" xlink:type="simple">35°12.2'N, 51°48.2'E</named-content>, 23 June 2008, one female (ZUTC Iso.1090); Zahedan to Khash, <named-content xmlns:xlink="http://www.w3.org/1999/xlink" content-type="dwc:verbatimCoordinates" xlink:type="simple">28°32.8'N, 60°49.4'E</named-content>, 28 February 2009, one female (ZUTC Iso.1091).</p></tp:treatment-sec><tp:treatment-sec sec-type="Additional material"><title>Additional material.</title><p><bold>Turkey:</bold> Holotype, female, Caucasus, Taschburun, in A. Brandt collection, leg.?, det. Budde-Lund (BMNH 1921.10.18–4103); <bold>Turkmenistan:</bold> Tschikischljar, 27 April 1986, leg.?, one female (BMNH 1921.10.18–4102); <bold>Azerbaidjan:</bold> S. Baku, 20 km N Salyani, 30 May 1996, leg. W. Schawaller, det. H. Schmalfuss, one male and one female (SMNS 11530); <bold>Georgia:</bold> Caucasus, Vashlovan Reserve, 7–9 May 1983, leg. Golovatch, det. H. Schmalfuss, one male and one female (SMNS 13082); <bold>Iran:</bold> 150 km N Isfahan, 4 June 1975, leg. Bauer, det. H. Schmalfuss, one female (SMNS 11020).</p></tp:treatment-sec><tp:treatment-sec sec-type="Diagnosis"><title>Diagnosis.</title><p>Cephalothorax with rounded lateral lobes and short to developed median lobe, frons with or without incision in the middle; dorsal part with several rounded tubercles of the same or different size. Pereion-tergites I to III with tubercles decreasing in number posteriorly. Male pereiopod VII ischium with straight to sinuate ventral margin. Male pleopod-endopdite I straight; apex with a leaf-like lobe.</p></tp:treatment-sec><tp:treatment-sec sec-type="Redescription"><title>Redescription.</title><p>Maximum length of both male and female: 18 mm. Body elongated. Color brown with epimera, posterior margin of tergites and pleotelson pale (<xref ref-type="fig" rid="F2">Fig. 2</xref>).</p><p>Cephalothorax with rounded lateral lobes, median lobe with variable size and shape; several rounded tubercles of the same or different size in dorsal part (<xref ref-type="fig" rid="F3">Fig. 3A–D</xref>); frontal line sinuous in frontal view, with or without incision in the middle; no<!--PageBreak--> suprantennal line (<xref ref-type="fig" rid="F3">Fig. 3E–F</xref>); eyes with 20–25 ommatidia. Antenna long, reaching posterior margin of second pereion-tergite; flagellum slightly shorter than fifth article of peduncle, with two articles, first article of equal length or up to 2.5 times as long as second article (<xref ref-type="fig" rid="F4">Fig. 4A</xref>). Antennule of three articles with a tuft of long aesthetascs at apex (<xref ref-type="fig" rid="F4">Fig. 4B</xref>).</p><p>Pereion-tergite I with rounded tubercles, two markedly larger tubercles on the median part; and with rounded hind margin (<xref ref-type="fig" rid="F5">Fig. 5I</xref>). Pereion-tergites II–III with fewer tubercles. Pereion-tergites IV-VII smooth.</p><p>Pleon short, smooth, slightly narrower than pereion (<xref ref-type="fig" rid="F4">Fig. 4C</xref>). Pleotelson short, triangular, with slightly concave sides and acute, rounded or truncate apex slightly surpassing uropod-protopodites (<xref ref-type="fig" rid="F5">Fig. 5J</xref>). Uropod-exopodites conical, about twice as long as protopodites</p><p>Pleopod-exopodites I–V with monospiracular covered lungs.</p><p>Male: Pereiopod I merus and carpus with or without brushes of setae (<xref ref-type="fig" rid="F4">Fig. 4D</xref>). Pereiopod II to VII with no brushes of setae on merus and carpus.Pereiopod VII ischium with straight or sinuate ventral margin; merus and carpus equipped with strong setae (<xref ref-type="fig" rid="F4">Fig. 4E</xref>).</p><p>Pleopod-endopodite I straight, apex with a leaf-like lobe, equipped with setae, variable in shape (<xref ref-type="fig" rid="F5">Fig. 5A</xref>). Pleopod-exopodite I as in <xref ref-type="fig" rid="F5">Fig. 5B–F</xref>, inner lobe variable in shape. Pleopod-exopodites II-III as in <xref ref-type="fig" rid="F5">Fig. 5G–H</xref>.</p><fig id="F2" position="float" orientation="portrait"><label>Figure 2.</label><caption><p><italic><tp:taxon-name>Hemilepistus elongatus</tp:taxon-name></italic> from Isfahan, Semirom to Abadeh (7). Female, dorsal view and lateral view of head and first four pereionites. Scale, 2 mm.</p></caption><graphic xmlns:xlink="http://www.w3.org/1999/xlink" xlink:href="ZooKeys-176-013-g002.jpg" position="float" orientation="portrait" xlink:type="simple"/></fig><fig id="F3" position="float" orientation="portrait"><label>Figure 3.</label><caption><p><italic><tp:taxon-name>Hemilepistus elongatus</tp:taxon-name></italic>. Cephalothorax; <bold>A–D</bold> dorsal view; <bold>E–F</bold> frontal view <bold>A</bold> from Kerman, Bardsir (9), 12 mm long <bold>B</bold> from Khorasan, Shirvan (12), 12 mm long <bold>C</bold> from Alborz, Karaj (5), 13 mm long <bold>D</bold> from Tabriz, Soofian (3), 11 mm long <bold>E</bold> from Kerman, Bardsir (9), 14 mm long; <bold>F</bold> from Tabriz, Marand (4), 14 mm long.</p></caption><graphic xmlns:xlink="http://www.w3.org/1999/xlink" xlink:href="ZooKeys-176-013-g003.jpg" position="float" orientation="portrait" xlink:type="simple"/></fig><fig id="F4" position="float" orientation="portrait"><label>Figure 4.</label><caption><p><italic><tp:taxon-name>Hemilepistus elongatus</tp:taxon-name></italic>. <bold>A</bold> antenna <bold>B</bold> antennule <bold>C</bold> pleon <bold>D</bold> male pereiopod I from Khorasan, Shirvan (12) and Ardabil, Parsabad (1) (merus &amp; carpus) <bold>E</bold> male pereiopod VII from Ardabil, Parsabad (1) and Tabriz, Soofian (3) (ischium).</p></caption><graphic xmlns:xlink="http://www.w3.org/1999/xlink" xlink:href="ZooKeys-176-013-g004.jpg" position="float" orientation="portrait" xlink:type="simple"/></fig><fig id="F5" position="float" orientation="portrait"><label>Figure 5.</label><caption><p><italic><tp:taxon-name>Hemilepistus elongatus</tp:taxon-name></italic>. <bold>A</bold> male pleopod-endopodite I and five enlarged apex, left to right from Azerbaijan, S Baku (13), Isfahan, Tiran (6), Fars, Saadatshahr (8), Semnan, Kalate-Khij (10) and Ardabil, Parsabad (1) <bold>B–F</bold> male pleopod-exopodite I <bold>B</bold> from Northen Khorasan, Ashkhaneh to Minoo-Dasht (11) <bold>C</bold> from Ardabil, Parsabad (1) <bold>D</bold> from Tabriz, Khajeh (2) <bold>E</bold> from Azerbaijan, S Baku (13) <bold>F</bold> from Isfahan, Semirom to Abadeh (7) <bold>G</bold> male pleopod-exopodite II, from Azerbaijan, S Baku (13) <bold>H</bold> male pleopod-exopodite III, from Azerbaijan, S Baku (13) <bold>I</bold> <bold>holotype</bold>, cephalotorax and pereion-tergites I-II <bold>J holotype</bold>, pleotelson. Scales, 0.5 mm for <bold>A–H</bold> and 1 mm for <bold>I-J</bold>.</p></caption><graphic xmlns:xlink="http://www.w3.org/1999/xlink" xlink:href="ZooKeys-176-013-g005.jpg" position="float" orientation="portrait" xlink:type="simple"/></fig></tp:treatment-sec><tp:treatment-sec sec-type="Remarks"><title>Remarks.</title><p>This species is distinguished from other species of the genus by the unique shape of male pleopod-endopodite I, with apex bearing a leaf-like lobe.</p></tp:treatment-sec><tp:treatment-sec sec-type="Distribution"><title>Distribution.</title><p>Georgia; Azerbaijan; easternmost Turkey; Turkmenistan; Iran.</p></tp:treatment-sec><ref-list><ref id="B14"><mixed-citation xmlns:xlink="http://www.w3.org/1999/xlink" xlink:type="simple"><person-group><name name-style="western"><surname>Röder</surname><given-names>G</given-names></name><name name-style="western"><surname>Nanda</surname><given-names>I</given-names></name><name name-style="western"><surname>Schmid</surname><given-names>M</given-names></name><name name-style="western"><surname>Linsenmayr</surname><given-names>K</given-names></name></person-group> (<year>1996</year>)<article-title> On sex determination in the Turkish desert woodlouse <italic>Hemilepistus elongatus</italic> (Crustacea, Isopoda, Oniscidea): searching for sex chromosomes and for sex-specific differences in simple DNA repeats.</article-title><source>Genome </source><volume>39</volume>: <fpage>818</fpage>-<lpage>821</lpage>. doi: <ext-link ext-link-type="uri" xlink:href="http://dx.doi.org/10.1139/g96-103" xlink:type="simple">10.1139/g96-103</ext-link></mixed-citation></ref><ref id="B2"><mixed-citation xmlns:xlink="http://www.w3.org/1999/xlink" xlink:type="simple"><person-group><name name-style="western"><surname>Borutzky</surname><given-names>E</given-names></name></person-group> (<year>1945</year>)<article-title> Fauna mokritz Turkmenii i sopredelnich oblastei Srednei Asii.</article-title><source>Uchenye Zapiski Moskovskogo Gosudarstvennogo Universiteta </source><volume>83</volume>: <fpage>165</fpage>-<lpage>202</lpage>.</mixed-citation></ref><ref id="B3"><mixed-citation xmlns:xlink="http://www.w3.org/1999/xlink" xlink:type="simple"><person-group><name name-style="western"><surname>Borutzky</surname><given-names>E</given-names></name></person-group> (<year>1955</year>)<article-title> Mokritzy sobranje v jugo-zapadnoi Turkmenii v 1951 g.</article-title><source>Uchenye Zapiski Moskovskogo Gosudarstvennogo Universiteta </source><volume>171</volume>: <fpage>215</fpage>-<lpage>218</lpage>.</mixed-citation></ref></ref-list></tp:taxon-treatment>
